# Supplementary material for: Hydrogen Sulfide Inhibits H. pylori-Induced Gastric Fibroblast Activation: Implications for Cancer Prevention
Source: Cells. 2026 Jan 16;15(2):167. doi: 10.3390/cells15020167 (PMC12839146; doi:10.3390/cells15020167)
Supplement: Supplementary file 1 [file cells-15-00167-s001.zip]

Archive with 1 entries (1 files):
- cells-3995425-supplementary.pdf
